# Supplementary material for: Combinatorial Fc modifications for complementary antibody functionality
Source: MAbs. 2025 Feb 14;17(1):2465391. doi: 10.1080/19420862.2025.2465391 (PMC11834420; doi:10.1080/19420862.2025.2465391)
Supplement: supp figures.zip [file KMAB_A_2465391_SM4392.zip]

Archive with 7 entries (6 files):
- supp figures/
- supp figures/mAbs_FigureS1.eps
- supp figures/mAbs_FigureS2.eps
- supp figures/mAbs_FigureS3.eps
- supp figures/mAbs_FigureS4.eps
- supp figures/mAbs_FigureS5.eps
- supp figures/mAbs_FigureS6.eps
